# Supplementary material for: Microbiome Diversity and Dynamics in Lotus–Fish Co-Culture Versus Intensive Pond Systems: Implications for Sustainable Aquaculture
Source: Biology (Basel). 2025 Aug 20;14(8):1092. doi: 10.3390/biology14081092 (PMC12383357; doi:10.3390/biology14081092)
Supplement: Supplementary file 1 [file biology-14-01092-s001.zip]

Archive with 3 entries (3 files):
- biology-3795484-supplementary/Figure S1.pdf
- biology-3795484-supplementary/Figure S2.pdf
- biology-3795484-supplementary/Table S1-sumission.pdf
